# Supplementary material for: Silencing of the Slt2-Type MAP Kinase Bmp3 in Botrytis cinerea by Application of Exogenous dsRNA Affects Fungal Growth and Virulence on Lactuca sativa
Source: Int J Mol Sci. 2021 May 19;22(10):5362. doi: 10.3390/ijms22105362 (PMC8161090; doi:10.3390/ijms22105362)
Supplement: Supplementary file 1 [file ijms-22-05362-s001.zip]

Archive with 1 entries (1 files):
- ijms-1194989-supplementary (1).pdf
